# Supplementary material for: Point-of-care testing in Paediatric settings in the UK and Ireland: a cross-sectional study
Source: BMC Emerg Med. 2022 Jan 11;22:6. doi: 10.1186/s12873-021-00556-7 (PMC8753865; doi:10.1186/s12873-021-00556-7)
Supplement: Supplementary file 2 — Additional file 2. [file 12873_2021_556_MOESM2_ESM.zip]

Archive with 2 entries (2 files):
- Supplementary material- Tital page with author information.docx
- Supplementary material.docx
